# Supplementary material for: Cadmium up Taking and Allocation in Wood Species Associated to Cacao Agroforestry Systems and Its Potential Role for Phytoextraction
Source: Plants (Basel). 2023 Aug 13;12(16):2930. doi: 10.3390/plants12162930 (PMC10459764; doi:10.3390/plants12162930)
Supplement: Supplementary file 1 [file plants-12-02930-s001.zip]

Archive with 1 entries (1 files):
- plants-2509859-supplementary.pdf
